# Supplementary material for: Essential Oil Composition Analysis of Cymbopogon Species from Eastern Nepal by GC-MS and Chiral GC-MS, and Antimicrobial Activity of Some Major Compounds
Source: Molecules. 2023 Jan 5;28(2):543. doi: 10.3390/molecules28020543 (PMC9863348; doi:10.3390/molecules28020543)
Supplement: Supplementary file 1 [file molecules-28-00543-s001.zip]

Archive with 1 entries (1 files):
- molecules-2127943-supplementary.pdf
